# Supplementary material for: Structural basis for tuning activity and membrane specificity of bacterial cytolysins
Source: Nat Commun. 2020 Nov 16;11:5818. doi: 10.1038/s41467-020-19482-6 (PMC7669874; doi:10.1038/s41467-020-19482-6)
Supplement: Supplementary file 3 — Source Data [file 41467_2020_19482_MOESM3_ESM.xlsx]

## Sheet: Fig 1f
Figure 1f				Blank-corrected, Maximum fluorescence reading	Blank-corrected, Maximum fluorescence reading (+SDS)
	Early prepore	N342C	1	582	889
			2	555	1022
			3	567	1012
			4	841	1229
			5	840	1271
			6	921	1270
		L340C	1	1478	854
			2	1516	1418
			3	1605	1012
			4	1712	1144
			5	1762	1589
			6	1807	1128
	Monomer	N342C	1	431	865
			2	384	831
			3	448	895
			4	845	1140
			5	843	1140
			6	753	1108
		L340C	1	866	932
			2	902	952
			3	947	926
			4	1150	1047
			5	1254	1023
			6	1040	992

## Sheet: Fig 2b
Figure 2b
				Blank-corrected lysis reading	Blank-corrected total lysis reading (after freeze/thaw)
	DTT-	WT	1	6262.61	6999.53
			2	6130.99	7226.47
			3	6402.49	7413.56
		early prepore	1	1587.47	6085.08
			2	1481.45	6362.07
			3	1740.44	6334.45
		HB1-lock	1	2137.82	6291.42
			2	2365.78	6512.77
			3	2859.44	6414.28
		HB2-lock	1	1000.35	6374.05
			2	1057.64	6096.24
			3	1120.89	4874
	DTT+	WT	1	6290.99	6884.67
			2	5907.55	6506.33
			3	6175.66	6901.18
		early prepore	1	4029.39	6629.77
			2	3718.58	6014.06
			3	3816.92	6223.53
		HB1-lock	1	5106.79	6823.16
			2	4913.01	6325.99
			3	5271.25	6605.46
		HB2-lock	1	5483.69	6925.65
			2	5779.29	6798.65
			3	5569.55	6694.11

## Sheet: Fig 3b
Figure 3b
				Blank-corrected lysis reading	Blank-corrected total lysis reading (after freeze/thaw)
		early prepore	1	7997	46656
			2	8181	48598
			3	7756	47265
		WT	1	31935	47454
			2	29644	45615
			3	31248	44870
		WT no charge	1	22297	45792
			2	22276	45894
			3	22969	44417
		WT charge+	1	40231	44381
			2	40789	46558
			3	42349	46733
		WT Y336W	1	34713	41315
			2	32465	43300
			3	34332	44327
		WT L340W	1	38291	44394
			2	39171	44280
			3	34090	44874
		WT N338W	1	37990	44693
			2	38587	45201
			3	35161	44791
		WT N342W	1	42913	46487
			2	43134	48199
			3	43269	46033
		HB1-lock	1	8522	45804
			2	8622	45009
			3	9972	45152
		HB1-lock no charge	1	6695	46756
			2	6458	45240
			3	8002	46412
		HB1-lock charge+	1	37665	45848
			2	39851	47041
			3	40346	48126
		HB1-lock Y336W	1	11171	46531
			2	11838	47556
			3	11583	45705
		HB1-lock L340W	1	8611	47518
			2	8164	46565
			3	8590	47165
		HB1-lock N338W	1	19658	45390
			2	23422	52995
			3	19847	44810
		HB1-lock N342W	1	36923	43659
			2	37395	44182
			3	40194	45127
		HB2-lock	1	8740	45289
			2	9555	41311
			3	8887	44800
		HB2-lock no charge	1	5079	43208
			2	6351	40167
			3	6029	40727
		HB2-lock charge+	1	31540	47321
			2	35748	49290
			3	34102	44579
		HB2-lock Y336W	1	7989	47791
			2	8753	52724
			3	7964	48351
		HB2-lock L340W	1	7020	49393
			2	7629	49773
			3	7757	46435
		HB2-lock N338W	1	7863	47744
			2	8340	50261
			3	8471	46577
		HB2-lock N342W	1	32435	45022
			2	35661	47251
			3	34355	45314

## Sheet: Fig 3c
Figure 3c
				Blank-corrected lysis reading	Blank-corrected total lysis reading (after freeze/thaw)
		early prepore	1	7997	46656
			2	8181	48598
			3	7756	47265
		WT	1	31935	47454
			2	29644	45615
			3	31248	44870
		WT no charge	1	22297	45792
			2	22276	45894
			3	22969	44417
		WT charge+	1	40231	44381
			2	40789	46558
			3	42349	46733
		WT Y336W	1	34713	41315
			2	32465	43300
			3	34332	44327
		WT L340W	1	38291	44394
			2	39171	44280
			3	34090	44874
		WT N338W	1	37990	44693
			2	38587	45201
			3	35161	44791
		WT N342W	1	42913	46487
			2	43134	48199
			3	43269	46033
		HB1-lock	1	8522	45804
			2	8622	45009
			3	9972	45152
		HB1-lock no charge	1	6695	46756
			2	6458	45240
			3	8002	46412
		HB1-lock charge+	1	37665	45848
			2	39851	47041
			3	40346	48126
		HB1-lock Y336W	1	11171	46531
			2	11838	47556
			3	11583	45705
		HB1-lock L340W	1	8611	47518
			2	8164	46565
			3	8590	47165
		HB1-lock N338W	1	19658	45390
			2	23422	52995
			3	19847	44810
		HB1-lock N342W	1	36923	43659
			2	37395	44182
			3	40194	45127
		HB2-lock	1	8740	45289
			2	9555	41311
			3	8887	44800
		HB2-lock no charge	1	5079	43208
			2	6351	40167
			3	6029	40727
		HB2-lock charge+	1	31540	47321
			2	35748	49290
			3	34102	44579
		HB2-lock Y336W	1	7989	47791
			2	8753	52724
			3	7964	48351
		HB2-lock L340W	1	7020	49393
			2	7629	49773
			3	7757	46435
		HB2-lock N338W	1	7863	47744
			2	8340	50261
			3	8471	46577
		HB2-lock N342W	1	32435	45022
			2	35661	47251
			3	34355	45314

## Sheet: Fig 4c
Figure 4c
				Blank-corrected lysis reading	Blank-corrected total lysis reading (after freeze/thaw)
		PLY WT	1	63259	212180
			2	71714	201241
			3	72168	218828
		PLY nocharge	1	32888	195615
			2	42695	186290
			3	40549	200335
		PLY charge+	1	182550	215892
			2	208538	235545
			3	172217	216243

## Sheet: Sup Fig 4f
Supplementary Figure 4c
		Residue number	Correlation coefficient
	early prepore, helix-turn-helix	356	0.636879
		357	0.495971
		358	0.633977
		359	0.574145
		360	0.360947
		361	0.282674
		362	0.4682
		363	0.497015
		364	0.611185
		365	0.288293
		366	0.681223
		367	0.697819
		368	0.685975
		369	0.579271
		370	0.695603
		371	0.659533
		372	0.612923
		373	0.709336
		374	0.774918
		375	0.68086
		376	0.471336
	early prepore, HB2	315	0.730839
		316	0.778742
		317	0.488468
		318	0.682831
		319	0.721735
		320	0.628765
		321	0.566167
		322	0.700328
		323	0.513784
		324	0.52577
		325	0.354216
		326	0.427536
		335	0.77331
		336	0.684885
		337	0.801382
		338	0.791012
		339	0.834181
		340	0.847905
		341	0.826823
		342	0.758842
		343	0.710177
		344	0.602437
	monomer (4BIK), helix-turn-helix	360	-0.0209794
		361	0.157092
		362	-0.0326668
		363	0.0300248
		364	0.0157049
		365	0.0435203
		366	0.324423
		367	0.350796
		368	0.262918
		369	0.119428
		370	0.5699
		371	0.486765
		372	0.347386
		373	0.477773
		374	0.531248
		375	0.184693
		376	0.20088
	monomer (4BIK), HB2	315	0.247972
		316	0.0675962
		317	-0.0898195
		318	0.273798
		319	-0.164434
		320	-0.249121
		321	-0.202246
		322	-0.180904
		323	0.0309222
		324	-0.136711
		325	-0.0254826
		326	-0.0777895
		335	0.285631
		336	-0.0135335
		337	0.303494
		338	0.36139
		339	0.207014
		340	0.102224
		341	0.324529
		342	0.0678967
		343	0.0760393

## Sheet: Sup Fig 6a
Supplementary Figure 6a	ILY prepore charge+ (lane indicated with arrow)
	PLY WT and PLY no charge (lanes used for figure are labeled)
	PLY no charge (lane indicated by arrow)

## Sheet: Sup Fig 6c
Sup Fig 6c
				Blank-corrected lysis reading	Blank-corrected total lysis reading (after freeze/thaw)
		ILY early prepore	1	42711	102211
			2	36329	89582
			3	35638	84688
		ILY WT	1	96000	155139
			2	86905	149326
			3	83641	147795
		ILY early prepore charge +	1	41771	98514
			2	39942	98959
			3	38143	90117
		Liposomes + buffer	1	44623	107640
			2	42457	102014
			3	40928	89075
